# Supplementary material for: Non-Invasive Detection of Prostate Cancer with Novel Time-Dependent Diffusion MRI and AI-Enhanced Quantitative Radiological Interpretation: PROS-TD-AI
Source: J Imaging. 2026 Jan 22;12(1):53. doi: 10.3390/jimaging12010053 (PMC12843277; doi:10.3390/jimaging12010053)
Supplement: Supplementary file 1 [file jimaging-12-00053-s001.zip]

Archive with 1 entries (1 files):
- jimaging-4049221-supplementary.pdf
